# Supplementary material for: Versatile bubble maneuvering on photopyroelectric slippery surfaces
Source: Nat Commun. 2023 Oct 3;14:6158. doi: 10.1038/s41467-023-41918-y (PMC10547833; doi:10.1038/s41467-023-41918-y)
Supplement: Supplementary file 13 — Source Data [file 41467_2023_41918_MOESM13_ESM.xlsx]

## Sheet: Figure 1b
Figure 1b
	Time (s)	Temperature (°C)
	0	20.5
	0.16667	20
	0.33333	20
	0.5	20
	0.66667	20
	0.83334	20
	1	20
	1.16667	20.5
	1.33334	20
	1.5	20
	1.66667	20
	1.83334	19.4
	2	20.5
	2.16667	26.8
	2.33334	33.8
	2.5	34.8
	2.66667	40.5
	2.83334	45.6
	3.00001	47.9
	3.16667	50.8
	3.33334	52.8
	3.50001	54.3
	3.66667	54.7
	3.83334	56.2
	4.00001	57.3
	4.16667	58.5
	4.33334	59.6
	4.50001	60.3
	4.66668	61.8
	4.83334	61.8
	5.00001	62.5
	5.16668	63.3
	5.33334	63.6
	5.50001	64.4
	5.66668	64.7
	5.83334	65.4
	6.00001	65.4
	6.16668	66.9
	6.33335	67.2
	6.50001	66.9
	6.66668	67.9
	6.83335	68.3
	7.00001	69
	7.16668	69.4
	7.33335	69.4
	7.50002	69.7
	7.66668	70.1
	7.83335	70.1
	8.00002	70.1
	8.16668	70.1
	8.33335	70.1
	8.50002	70.1
	8.66668	72.2
	8.83335	72.5
	9.00002	72.9
	9.16668	73.9
	9.33335	73.5
	9.50002	73.5
	9.66669	73.9
	9.83335	74.2
	10	74.2
	10.1667	74.6
	10.3333	74.6
	10.5	74.9
	10.6667	74.9
	10.8333	74.9
	11	75.3
	11.1667	75.3
	11.3334	75.6
	11.5	75.9
	11.6667	76.3
	11.8334	76.3
	12	76.3
	12.1667	76.6
	12.3334	76.6
	12.5	76.6
	12.6667	76.6
	12.8334	76.9
	13	76.9
	13.1667	76.9
	13.3334	77.6
	13.5	76.9
	13.6667	77.2
	13.8334	77.6
	14	77.6
	14.1667	77.6
	14.3334	77.6
	14.5	77.9
	14.6667	77.9
	14.8334	78.2
	15	78.5
	15.1667	78.5
	15.3334	78.5
	15.5	78.5
	15.6667	78.8
	15.8334	78.5
	16	79.4
	16.1667	79.7
	16.3334	79.1
	16.5	79.1
	16.6667	80
	16.8334	79.7
	17	80
	17.1667	79.7
	17.3334	79.7
	17.5	80.3
	17.6667	80.3
	17.8334	80.3
	18	80.3
	18.1667	80.3
	18.3334	80
	18.5	80.3
	18.6667	80.3
	18.8334	80.3
	19	80.6
	19.1667	80.6
	19.3334	80.6
	19.5	80.9
	19.6667	81.2
	19.8334	80.9
	20	80.9
	20.1667	81.2
	20.3334	80.9
	20.5	81.2
	20.6667	81.8
	20.8334	81.5
	21	81.8
	21.1667	81.8
	21.3334	81.8
	21.5	81.8
	21.6667	82.1
	21.8334	81.8
	22	82.1
	22.1667	81.8
	22.3334	81.8
	22.5001	82.1
	22.6667	82.4
	22.8334	82.1
	23.0001	82.4
	23.1667	82.1
	23.3334	82.4
	23.5001	82.7
	23.6667	82.7
	23.8334	82.7
	24.0001	82.4
	24.1667	82.7
	24.3334	82.7
	24.5001	82.7
	24.6667	82.7
	24.8334	82.7
	25.0001	82.7
	25.1667	83
	25.3334	83.4
	25.5001	83
	25.6667	83
	25.8334	83
	26.0001	83.4
	26.1667	83
	26.3334	83.4
	26.5001	83.7
	26.6667	83.7
	26.8334	83.4
	27.0001	83.7
	27.1667	83.7
	27.3334	83.7
	27.5001	83.7
	27.6667	83.4
	27.8334	83.7
	28.0001	83.7
	28.1667	83.7
	28.3334	84
	28.5001	83.7
	28.6667	83.7
	28.8334	83.7
	29.0001	83.7
	29.1667	84
	29.3334	84
	29.5001	83.7
	29.6667	84
	29.8334	84
	30.0001	84
	30.1667	84
	30.3334	84
	30.5001	83.7
	30.6667	84.3
	30.8334	84
	31.0001	84
	31.1667	84
	31.3334	84
	31.5001	84
	31.6667	84
	31.8334	84
	32.0001	84
	32.1667	84
	32.3334	84
	32.5001	84
	32.6667	84
	32.8334	84.5
	33.0001	84.3
	33.1667	84.5
	33.3334	84.3
	33.5001	84.3
	33.6667	84.3
	33.8334	84.5
	34.0001	84.5
	34.1667	84.3
	34.3334	84.3
	34.5001	84.8
	34.6667	84.8
	34.8334	84.8
	35.0001	84.8
	35.1667	84.5
	35.3334	84.5
	35.5001	85.1
	35.6667	85.1
	35.8334	84.8
	36.0001	84.8
	36.1667	84.8
	36.3334	84.8
	36.5001	84.8
	36.6667	84.8
	36.8334	85.1
	37.0001	84.8
	37.1667	84.8
	37.3334	84.5
	37.5001	84.8
	37.6667	84.8
	37.8334	85.1
	38.0001	85.1
	38.1667	85.1
	38.3334	85.1
	38.5001	85.1
	38.6667	84.8
	38.8334	85.1
	39.0001	85.1
	39.1667	85.4
	39.3334	85.1
	39.5001	85.1
	39.6668	85.1
	39.8334	84.8
	40.0001	85.1
	40.1668	84.8
	40.3334	85.1
	40.5001	85.1
	40.6668	85.1
	40.8334	85.4
	41.0001	84.8
	41.1668	85.1
	41.3334	84.8
	41.5001	84.8
	41.6668	85.1
	41.8334	85.4
	42.0001	85.4
	42.1668	85.7
	42.3334	85.4
	42.5001	85.4
	42.6668	85.4
	42.8334	85.4
	43.0001	85.4
	43.1668	85.4
	43.3334	85.7
	43.5001	85.4
	43.6668	85.4
	43.8334	85.7
	44.0001	85.4
	44.1668	85.4
	44.3334	85.4
	44.5001	86
	44.6668	85.7
	44.8334	86
	45.0001	85.4
	45.1668	85.7
	45.3334	86
	45.5001	85.4
	45.6668	85.7
	45.8334	85.7
	46.0001	86
	46.1668	85.7
	46.3334	85.7
	46.5001	86
	46.6668	85.7
	46.8334	85.4
	47.0001	85.4
	47.1668	85.4
	47.3334	85.1
	47.5001	85.1
	47.6668	85.1
	47.8334	85.4
	48.0001	85.7
	48.1668	85.4
	48.3334	85.4
	48.5001	86
	48.6668	86
	48.8334	85.7
	49.0001	85.4
	49.1668	86
	49.3334	85.7
	49.5001	85.4
	49.6668	85.7
	49.8334	85.7
	50.0001	85.7
	50.1668	85.7
	50.3334	85.7
	50.5001	86
	50.6668	85.7
	50.8334	85.7
	51.0001	85.7
	51.1668	85.7
	51.3334	86
	51.5001	86
	51.6668	85.7
	51.8334	85.7
	52.0001	86
	52.1668	86
	52.3334	85.7
	52.5001	85.7
	52.6668	85.7
	52.8334	85.7
	53.0001	86
	53.1668	85.7
	53.3334	85.7
	53.5001	86
	53.6668	85.7
	53.8334	85.7
	54.0001	85.7
	54.1668	86
	54.3334	85.7
	54.5001	86
	54.6668	85.7
	54.8334	85.7
	55.0001	86
	55.1668	86.3
	55.3334	86
	55.5001	86
	55.6668	86.3
	55.8334	86.3
	56.0001	86
	56.1668	86
	56.3334	86
	56.5001	86
	56.6668	86
	56.8334	86
	57.0001	86
	57.1668	85.7
	57.3334	86
	57.5001	86
	57.6668	86
	57.8334	86
	58.0001	85.7
	58.1668	86
	58.3334	86
	58.5001	86
	58.6668	86.3
	58.8334	86
	59.0001	85.7
	59.1668	85.7
	59.3334	85.7
	59.5001	85.7
	59.6668	86
	59.8334	85.7
	60.0001	85.7
	60.1668	86
	60.3334	85.4
	60.5001	85.7
	60.6668	86
	60.8335	86
	61.0001	85.7
	61.1668	86
	61.3335	86
	61.5001	86
	61.6668	86
	61.8335	85.7
	62.0001	86
	62.1668	85.7
	62.3335	85.7
	62.5001	86
	62.6668	85.7
	62.8335	85.7
	63.0001	86
	63.1668	85.7
	63.3335	86
	63.5001	86
	63.6668	86
	63.8335	86
	64.0001	85.7
	64.1668	85.7
	64.3335	86
	64.5001	86
	64.6668	85.7
	64.8335	86
	65.0001	86
	65.1668	86
	65.3335	86.3
	65.5001	85.7
	65.6668	85.7
	65.8335	86
	66.0001	85.7
	66.1668	86
	66.3335	85.7
	66.5001	86
	66.6668	85.7
	66.8335	86
	67.0001	85.7
	67.1668	85.7
	67.3335	86
	67.5001	85.7
	67.6668	85.7
	67.8335	86
	68.0001	86
	68.1668	86
	68.3335	86
	68.5001	86.3
	68.6668	86.3
	68.8335	85.7
	69.0001	86
	69.1668	85.7
	69.3335	85.7
	69.5001	85.4
	69.6668	85.7
	69.8335	85.7
	70.0001	86
	70.1668	85.7
	70.3335	85.7
	70.5001	85.7
	70.6668	86
	70.8335	86.3
	71.0001	85.7
	71.1668	86
	71.3335	86
	71.5001	85.7
	71.6668	85.4
	71.8335	85.7
	72.0001	85.7
	72.1668	86
	72.3335	85.7
	72.5002	86
	72.6668	86
	72.8335	86
	73.0002	86
	73.1668	86
	73.3335	86
	73.5002	85.7
	73.6668	86
	73.8335	86
	74.0002	85.7
	74.1668	86
	74.3335	86
	74.5002	85.7
	74.6668	86.3
	74.8335	86
	75.0002	86
	75.1668	85.7
	75.3335	85.7
	75.5002	85.7
	75.6668	86
	75.8335	85.7
	76.0002	86
	76.1668	85.7
	76.3335	85.4
	76.5002	85.4
	76.6668	85.7
	76.8335	86
	77.0002	85.1
	77.1668	85.1
	77.3335	85.1
	77.5002	85.1
	77.6668	85.1
	77.8335	85.1
	78.0002	86.3
	78.1668	86
	78.3335	86
	78.5002	86
	78.6668	86.3
	78.8335	86
	79.0002	86.3
	79.1668	86.3
	79.3335	86.3
	79.5002	86.3
	79.6668	86
	79.8335	86
	80.0002	86.3
	80.1668	86.3
	80.3335	86.3
	80.5002	86.3
	80.6668	86.3
	80.8335	86.3
	81.0002	86.3
	81.1668	86.3
	81.3335	86.3
	81.5002	86.6
	81.6668	86.6
	81.8335	86.6
	82.0002	86.6
	82.1668	86.3
	82.3335	86.3
	82.5002	86.3
	82.6668	86
	82.8335	86.6
	83.0002	86.6
	83.1668	86.6
	83.3335	86.6
	83.5002	86.3
	83.6668	86.3
	83.8335	86
	84.0002	86.3
	84.1668	86.3
	84.3335	86.3
	84.5002	86
	84.6668	86
	84.8335	86.3
	85.0002	86.3
	85.1668	86.3
	85.3335	86
	85.5002	86
	85.6668	86
	85.8335	86.3
	86.0002	85.1
	86.1668	77.6
	86.3335	73.5
	86.5002	69.4
	86.6668	66.9
	86.8335	64
	87.0002	62.2
	87.1668	60.3
	87.3335	59.2
	87.5002	58.1
	87.6668	58.1
	87.8335	57.3
	88.0002	55.8
	88.1668	55.1
	88.3335	53.9
	88.5002	52.8
	88.6668	52.4
	88.8335	51.6
	89.0002	50.8
	89.1668	50.4
	89.3335	49.6
	89.5002	48.7
	89.6668	48.3
	89.8335	48.3
	90.0002	47.9
	90.1668	47
	90.3335	46.5
	90.5002	45.6
	90.6668	45.6
	90.8335	45.1
	91.0002	44.2
	91.1668	43.8
	91.3335	43.8
	91.5002	43.3
	91.6668	42.9
	91.8335	42.4
	92.0002	42.4
	92.1668	41.9
	92.3335	41.5
	92.5002	41
	92.6668	40.5
	92.8335	40.5
	93.0002	40.5
	93.1668	40.1
	93.3335	40.1
	93.5002	39.6
	93.6668	40.5
	93.8335	39.6
	94.0002	39.1
	94.1668	38.7
	94.3335	38.2
	94.5002	38.2
	94.6669	38.7
	94.8335	37.7
	95.0002	37.2
	95.1669	37.2
	95.3335	37.2
	95.5002	36.7
	95.6669	37.2
	95.8335	36.7
	96.0002	36.3
	96.1669	36.3
	96.3335	36.3
	96.5002	35.8
	96.6669	36.3
	96.8335	35.8
	97.0002	35.3
	97.1669	35.3
	97.3335	35.3
	97.5002	34.8
	97.6669	34.8
	97.8335	34.8
	98.0002	34.8
	98.1669	34.3
	98.3335	34.3
	98.5002	34.3
	98.6669	34.3
	98.8335	33.8
	99.0002	33.8
	99.1669	33.4
	99.3335	33.8
	99.5002	33.4
	99.6669	33.4
	99.8335	33.4
	100	33.4
	100.167	32.9
	100.334	32.4
	100.5	32.9
	100.667	32.9
	100.834	32.9
	101	32.9
	101.167	32.9
	101.334	32.4
	101.5	31.9
	101.667	32.4
	101.834	32.4
	102	31.9
	102.167	31.9
	102.334	31.9
	102.5	32.4
	102.667	31.9
	102.834	31.4
	103	31.9
	103.167	31.4
	103.334	31.4
	103.5	31.4
	103.667	31.4
	103.834	30.9
	104	30.9
	104.167	30.9
	104.334	30.9
	104.5	30.9
	104.667	30.4
	104.834	30.9
	105	30.4
	105.167	30.4
	105.334	29.9
	105.5	30.9
	105.667	30.4
	105.834	29.9
	106	29.9
	106.167	29.9
	106.334	29.9
	106.5	29.9
	106.667	29.4
	106.834	29.4
	107	29.9
	107.167	29.9
	107.334	29.4
	107.5	29.4
	107.667	29.4
	107.834	29.4
	108	29.9
	108.167	29.4
	108.334	29.4
	108.5	29.4
	108.667	28.9
	108.834	28.9
	109	28.9
	109.167	28.4
	109.334	28.9
	109.5	28.9
	109.667	28.9
	109.834	28.9
	110	28.4
	110.167	28.9
	110.334	28.4
	110.5	28.9
	110.667	28.4
	110.834	28.4
	111	27.8
	111.167	28.4
	111.334	28.4
	111.5	27.8
	111.667	27.8
	111.834	27.3
	112	27.3
	112.167	27.3
	112.334	27.8
	112.5	27.3
	112.667	27.3
	112.834	27.3
	113	27.3
	113.167	27.3
	113.334	27.3
	113.5	27.3
	113.667	26.8
	113.834	26.8
	114	27.3
	114.167	27.3
	114.334	26.8
	114.5	26.8
	114.667	27.3
	114.834	27.3
	115	27.3
	115.167	26.8
	115.334	26.8
	115.5	26.8
	115.667	27.3
	115.834	26.8
	116	26.8
	116.167	26.8
	116.334	26.8
	116.5	26.8
	116.667	26.8
	116.834	26.3
	117	26.3
	117.167	26.3
	117.334	26.3
	117.5	25.8
	117.667	26.3
	117.834	25.8
	118	26.3
	118.167	25.8
	118.334	26.3
	118.5	25.8
	118.667	26.3
	118.834	26.3
	119	26.3
	119.167	26.3
	119.334	26.3
	119.5	25.8
	119.667	26.3
	119.834	25.8
	120	25.8
	120.167	25.3
	120.334	25.3
	120.5	25.3
	120.667	25.8
	120.834	25.3
	121	26.3
	121.167	25.8
	121.334	25.8
	121.5	25.8
	121.667	25.8
	121.834	25.8
	122	25.3
	122.167	25.8
	122.334	25.3
	122.5	25.3
	122.667	25.3
	122.834	25.3
	123	25.3
	123.167	25.3
	123.334	25.3
	123.5	25.3
	123.667	25.3
	123.834	25.3
	124	25.3
	124.167	25.3
	124.334	25.3
	124.5	25.3
	124.667	25.3
	124.834	25.3
	125	24.8
	125.167	25.3
	125.334	25.3
	125.5	24.8
	125.667	25.3
	125.834	25.3
	126	25.3
	126.167	25.3
	126.334	25.3
	126.5	25.3
	126.667	25.3
	126.834	25.3
	127	25.3
	127.167	25.3
	127.334	25.3
	127.5	25.3
	127.667	25.3
	127.834	25.3
	128	24.8
	128.167	24.8
	128.334	25.3
	128.5	24.8
	128.667	24.2
	128.834	24.8
	129	24.2
	129.167	24.8
	129.334	24.2
	129.5	24.8
	129.667	24.8
	129.834	24.2
	130	24.8
	130.167	24.2
	130.334	24.8
	130.5	24.2
	130.667	24.2
	130.834	24.2
	131	24.8
	131.167	24.8
	131.334	24.8
	131.5	24.2
	131.667	24.2
	131.834	24.2
	132	24.2
	132.167	24.2
	132.334	23.7
	132.5	24.2
	132.667	24.2
	132.834	23.7
	133	24.2
	133.167	24.2
	133.334	24.2
	133.5	24.2
	133.667	24.2
	133.834	23.7
	134	24.2
	134.167	24.2
	134.334	24.2
	134.5	24.2
	134.667	23.7
	134.834	24.2
	135	24.8
	135.167	24.2
	135.334	24.2
	135.5	24.2
	135.667	23.7
	135.834	24.2
	136	24.2
	136.167	24.2
	136.334	23.7
	136.5	23.7
	136.667	24.2
	136.834	24.2
	137	23.7
	137.167	23.7
	137.334	23.7
	137.5	23.7
	137.667	23.7
	137.834	23.7
	138	23.7
	138.167	23.7
	138.334	23.7
	138.5	24.2
	138.667	23.7
	138.834	23.7
	139	23.7
	139.167	23.7
	139.334	24.8
	139.5	23.7
	139.667	23.7
	139.834	23.7
	140	23.2
	140.167	23.2
	140.334	23.2
	140.5	23.2
	140.667	23.2
	140.834	23.2
	141	23.2
	141.167	23.7
	141.334	23.2
	141.5	23.7
	141.667	23.7
	141.834	23.2
	142	23.2
	142.167	23.2
	142.334	23.2
	142.5	23.2
	142.667	23.2
	142.834	23.2
	143	22.6
	143.167	23.2
	143.334	23.2
	143.5	23.2
	143.667	22.6
	143.834	23.2
	144	22.6
	144.167	23.2
	144.334	22.6
	144.5	22.6
	144.667	22.6
	144.834	22.6
	145	22.6
	145.167	22.6
	145.334	22.6
	145.5	22.6
	145.667	22.6
	145.834	22.6
	146	23.7
	146.167	23.7
	146.334	23.7
	146.5	24.2
	146.667	23.7
	146.834	23.7
	147	23.7
	147.167	23.7
	147.334	23.7
	147.5	23.7
	147.667	23.7
	147.834	23.2
	148	23.2
	148.167	23.7
	148.334	23.7
	148.5	23.7
	148.667	23.7
	148.834	23.7
	149	23.2
	149.167	23.2
	149.334	23.7
	149.5	23.7
	149.667	23.7
	149.834	23.7
	150	23.2
	150.167	23.7
	150.334	23.7
	150.5	23.7
	150.667	23.7
	150.834	23.7
	151	23.7
	151.167	23.7
	151.334	23.7
	151.5	23.7
	151.667	23.2
	151.834	23.7
	152	23.7
	152.167	23.7
	152.334	23.7
	152.5	23.2
	152.667	23.2
	152.834	23.2
	153	23.2
	153.167	24.2
	153.334	23.7
	153.5	23.7
	153.667	24.2
	153.834	24.2
	154	24.2
	154.167	24.2
	154.334	23.7
	154.5	24.8
	154.667	24.2
	154.834	24.2
	155	24.2
	155.167	23.7
	155.334	23.7
	155.5	23.7
	155.667	23.7
	155.834	24.2
	156	23.2
	156.167	23.2
	156.334	23.7
	156.5	23.7
	156.667	23.2
	156.834	23.2
	157	23.2
	157.167	23.7
	157.334	23.7
	157.5	23.2
	157.667	23.2
	157.834	23.2
	158	23.7
	158.167	24.2
	158.334	23.7
	158.5	23.7
	158.667	23.7
	158.834	23.7
	159	23.7
	159.167	23.7
	159.334	23.7
	159.5	23.7
	159.667	23.7
	159.834	23.7
	160	24.2
	160.167	23.7
	160.334	23.7
	160.5	23.7
	160.667	23.7
	160.834	23.7
	161	23.2
	161.167	23.7
	161.334	23.7
	161.5	23.7
	161.667	23.7
	161.834	23.7
	162	23.7
	162.167	23.7
	162.334	23.7
	162.5	23.7
	162.667	23.7
	162.834	23.2
	163	23.2
	163.167	23.2
	163.334	23.7
	163.5	23.7
	163.667	23.2
	163.834	23.2
	164	23.2
	164.167	23.2
	164.334	23.2
	164.5	23.2
	164.667	23.2
	164.834	23.2
	165	23.2
	165.167	23.2
	165.334	23.7
	165.5	23.7
	165.667	23.2
	165.834	23.7
	166	23.2
	166.167	23.2
	166.334	23.2
	166.5	23.7

## Sheet: Figure 1e
Figure 1e
	300 mw
	Volume (mL)	V-1 (mm/s)	V-2 (mm/s)	V-3 (mm/s)	Mean (mm/s)	SD
	5	2.57997	3.76743	2.84964	3.06568	0.62251
	20	2.78482	2.48548	2.69515	2.65515	0.15363
	35	2.25453	2.62807	2.3174	2.4	0.2
	50	2.56063	2.13645	2.15927	2.28545	0.23859
	65	2.0773	1.88067	2.12855	2.02884	0.13085
	70	1.74249	1.93397	1.96354	1.88	0.12
	500 mw
	Volume (mL)	V-1 (mm/s)	V-2 (mm/s)	V-3 (mm/s)	Mean (mm/s)	SD
	5	2.88725	4.16055	3.3022	3.45	0.64939
	20	3.61581	2.48303	3.04942	3.04942	0.56639
	35	3.01699	2.4614	2.37792	2.61877	0.347386
	50	2.1442	2.9774	2.4684	2.53	0.42
	65	2.20979	2.4777	2.34976	2.34575	0.134
	70	2.21268	2.38383	2.15255	2.24969	0.12

## Sheet: Figure 2c
Figure 2c
	5 mL
	DT (°C)	Contact angle-1 (°)	Contact angle-2 (°)	Contact angle-3 (°)	Mean (°)	SD
	0	68	69	70	69	1
	1.34	71	71	71	71	0
	1.9	75	74	73	74	1
	2.82667	77.5	78.5	78	78	0.5
	50 mL
	DT (°C)	Contact angle (°)	Contact angle-2 (°)	Contact angle-3 (°)	Mean (°)	SD
	0	75	73	77	75	2
	1.34	77	76	76.5	76.5	0.5
	1.9	79	78	77	78	1
	2.82667	83	82	82.5	82.5	0.5

## Sheet: Figure 2d
Figure 2d
	5 mL			20 mL			35 mL			50 mL			65 mL			70 mL
	DT (°C)	FL (*10-6N)		DT (°C)	FL (*10-6N)		DT (°C)	FL (*10-6N)		DT (°C)	FL (*10-6N)		DT (°C)	FL (*10-6N)		DT (°C)	FL (*10-6N)
	0	0		0	0		0	0		0	0		0	0		0	0
	0.3	0.19053		0.3	0.27929		0.3	0.32984		0.3	0.35503		0.3	0.37041		0.3	0.37571
	0.6	0.76211		0.6	1.11718		0.6	1.31935		0.6	1.42012		0.6	1.48166		0.6	1.50285
	0.9	1.71475		0.9	2.51365		0.9	2.96854		0.9	3.19528		0.9	3.33373		0.9	3.38141
	1.2	3.04845		1.2	4.46871		1.2	5.2774		1.2	5.6805		1.2	5.92662		1.2	6.0114
	1.5	4.7632		1.5	6.98236		1.5	8.24593		1.5	8.87578		1.5	9.26035		1.5	9.3928
	1.8	6.85902		1.8	10.0546		1.8	11.8742		1.8	12.7811		1.8	13.3349		1.8	13.5256
	2.1	9.33588		2.1	13.6854		2.1	16.162		2.1	17.3965		2.1	18.1503		2.1	18.4099
	2.4	12.1938		2.4	17.8748		2.4	21.1096		2.4	22.722		2.4	23.7065		2.4	24.0456
	2.7	15.4328		2.7	22.6228		2.7	26.7168		2.7	28.7575		2.7	30.0035		2.7	30.4327
	3	19.0528		3	27.9294		3	32.9837		3	35.5031		3	37.0414		3	37.5712

## Sheet: Figure 2e
Figure 2e
	x (mm)	Temperature (°C)
	0	22.9172
	0.02403	22.9084
	0.05508	22.8969
	0.05869	22.8956
	0.15682	22.8595
	0.2016	22.8431
	0.21179	22.8393
	0.25914	22.822
	0.27508	22.7987
	0.34731	22.6937
	0.43393	22.5677
	0.43708	22.5631
	0.46877	22.517
	0.55474	22.3919
	0.61187	22.3088
	0.61502	22.3042
	0.66245	22.2352
	0.66916	22.2295
	0.76518	22.057
	0.8052	21.9851
	0.87477	21.8859
	0.90564	21.8419
	0.9921	21.7187
	0.99627	21.7127
	1.12391	21.5308
	1.14455	21.5014
	1.18318	21.4464
	1.18735	21.4404
	1.37306	21.1758
	1.37401	21.1745
	1.37441	21.1743
	1.3791	21.1718
	1.3801	21.171
	1.57811	20.9969
	1.74975	20.8461
	1.77469	20.8241
	1.77641	20.8226
	1.7796	20.8198
	1.7825	20.8173
	1.78538	20.8147
	1.79036	20.8103
	1.98688	20.6376
	1.99335	20.6349
	2.16706	20.5602
	2.18658	20.5518
	2.1918	20.5495
	2.19664	20.5475
	2.20234	20.545
	2.20818	20.5425
	2.212	20.5408
	2.21846	20.5381
	2.41133	20.4551
	2.58858	20.3788
	2.60005	20.3739
	2.6148	20.367
	2.61847	20.3661
	2.61992	20.3657
	2.6355	20.362
	2.64725	20.3589
	2.82495	20.3121
	2.83006	20.3107
	2.99494	20.2673
	3.02391	20.2597
	3.03408	20.257
	3.03437	20.2569
	3.0348	20.2568
	3.03494	20.2568
	3.03991	20.2555
	3.04518	20.2541
	3.07509	20.2462
	3.24465	20.2016
	3.25058	20.2006
	3.41351	20.1789
	3.45185	20.1737
	3.45197	20.1737
	3.45236	20.1737
	3.45678	20.1731
	3.4612	20.1725
	3.46171	20.1724
	3.66298	20.1456
	3.8259	20.1238
	3.86425	20.1187
	3.86457	20.1187
	3.86976	20.1182
	3.87065	20.1181
	3.87207	20.118
	4.07104	20.1019
	4.07633	20.1015
	4.24167	20.0882
	4.27388	20.0856
	4.27723	20.0853
	4.28059	20.085
	4.28252	20.0848
	4.28446	20.0847
	4.48343	20.0686
	4.6824	20.0598
	4.68434	20.0598
	4.6848	20.0597
	4.68627	20.0597
	4.68963	20.0595
	4.69685	20.0592
	4.89053	20.0507
	4.89582	20.0504
	5.09479	20.0416
	5.09566	20.0416
	5.09833	20.0415
	5.10071	20.0413
	5.10502	20.0412
	5.10533	20.0411
	5.10559	20.0411
	5.1439	20.0401
	5.30668	20.0357
	5.31152	20.0355
	5.47038	20.0312
	5.50777	20.0302
	5.51288	20.03
	5.51746	20.0299
	5.51772	20.0299
	5.51798	20.0299
	5.55629	20.0288
	5.71907	20.0244
	5.92017	20.0213
	5.92042	20.0213
	5.92049	20.0213
	5.92068	20.0213
	5.92527	20.0213
	5.93037	20.0212
	6.12662	20.0182
	6.13147	20.0181
	6.33256	20.0151
	6.33267	20.0151
	6.33359	20.015
	6.33866	20.0149
	6.3396	20.0149
	6.34298	20.0149
	6.345	20.0148
	6.35999	20.0147
	6.5451	20.013
	6.54943	20.0129
	6.69336	20.0115
	6.74519	20.011
	6.75129	20.011
	6.75386	20.011
	6.75563	20.0109
	6.75739	20.0109
	6.77238	20.0108
	6.95749	20.009
	7.1426	20.008
	7.15759	20.0079
	7.15935	20.0079
	7.16112	20.0079
	7.16369	20.0079
	7.16626	20.0079
	7.20423	20.0077
	7.36555	20.0068
	7.36988	20.0068
	7.55499	20.0058
	7.56998	20.0057
	7.57323	20.0057
	7.5777	20.0056
	7.58346	20.0056
	7.61807	20.0055
	7.78044	20.0049
	7.9428	20.0044
	7.97741	20.0042
	7.98555	20.0042
	7.98663	20.0042
	7.98771	20.0042
	7.99586	20.0042
	8.03046	20.004
	8.19283	20.0035
	8.19853	20.0035
	8.39583	20.0031
	8.39791	20.0031
	8.39999	20.0031
	8.40472	20.0031
	8.41362	20.003
	8.44991	20.003
	8.60411	20.0026
	8.61092	20.0026
	8.80822	20.0022
	8.81157	20.0022
	8.81526	20.0022
	8.82131	20.0022
	8.87275	20.0021
	9.01325	20.002
	9.02146	20.0019
	9.08401	20.0019
	9.20519	20.0017
	9.21945	20.0017
	9.2216	20.0017
	9.22765	20.0017
	9.23371	20.0017
	9.28515	20.0016
	9.42564	20.0014
	9.43363	20.0014
	9.43789	20.0014
	9.59616	20.0013
	9.63341	20.0012
	9.63576	20.0012
	9.643	20.0012
	9.64409	20.0012
	9.64517	20.0012
	9.65476	20.0012
	9.85028	20.0011
	10.0085	20.0009
	10.0458	20.0009
	10.0482	20.0009
	10.0505	20.0009
	10.0543	20.0009
	10.0551	20.0009
	10.0568	20.0009
	10.2564	20.0008
	10.2613	20.0008
	10.4269	20.0007
	10.4594	20.0007
	10.4626	20.0007
	10.4658	20.0007
	10.4675	20.0007
	10.4692	20.0007
	10.6688	20.0006
	10.6739	20.0006
	10.869	20.0005
	10.8728	20.0005
	10.8766	20.0005
	10.8801	20.0005
	10.8912	20.0005
	10.9269	20.0005
	11.079	20.0005
	11.0863	20.0005
	11.2814	20.0004
	11.2839	20.0004
	11.2861	20.0004
	11.289	20.0004
	11.2919	20.0004
	11.2959	20.0004
	11.3276	20.0004
	11.4914	20.0004
	11.4987	20.0003
	11.6566	20.0003
	11.6938	20.0003
	11.6976	20.0003
	11.7014	20.0003
	11.7049	20.0003
	11.7083	20.0003
	11.74	20.0003
	11.9038	20.0003
	11.9083	20.0003
	12.0691	20.0002
	12.107	20.0002
	12.1078	20.0002
	12.1086	20.0002
	12.1145	20.0002
	12.1204	20.0002
	12.1707	20.0002
	12.314	20.0002
	12.3207	20.0002
	12.4815	20.0002
	12.5194	20.0002
	12.5202	20.0002
	12.5207	20.0002
	12.5263	20.0002
	12.5286	20.0002
	12.5306	20.0002
	12.5426	20.0002
	12.7313	20.0002
	12.7354	20.0002
	12.8848	20.0002
	12.9319	20.0001
	12.9375	20.0001
	12.9402	20.0001
	12.9416	20.0001
	12.943	20.0001
	12.955	20.0001
	13.1437	20.0001
	13.1494	20.0001
	13.3152	20.0001
	13.3445	20.0001
	13.3493	20.0001
	13.3542	20.0001
	13.3556	20.0001
	13.3667	20.0001
	13.4614	20.0001
	13.5555	20.0001
	13.5618	20.0001
	13.7276	20.0001
	13.7568	20.0001
	13.7616	20.0001
	13.7668	20.0001
	13.768	20.0001
	13.8051	20.0001
	13.9676	20.0001
	13.9736	20.0001
	14.1313	20.0001
	14.1684	20.0001
	14.1738	20.0001
	14.1792	20.0001
	14.1798	20.0001
	14.1804	20.0001
	14.2175	20.0001
	14.38	20.0001
	14.5744	20.0001
	14.5796	20.0001
	14.5802	20.0001
	14.5808	20.0001
	14.5862	20.0001
	14.5916	20.0001
	14.6287	20.0001
	14.7864	20.0001
	14.7924	20.0001
	14.9868	20.0001
	14.992	20.0001
	14.9928	20.0001
	14.9947	20.0001
	14.9993	20.0001
	15	20.0001

## Sheet: Figure 2f
Figure 2f
	500 mW			300 mW			200 mW
	Volume (mL)	FDX (*10-6 N)		Volume (mL)	FDX (*10-6 N)		Volume (mL)	FDX (*10-6 N)
	5	19.9607		5	8.74144		5	3.02173
	20	22.5837		20	9.89016		20	3.41882
	35	23.3782		35	10.2381		35	3.53909
	50	23.6914		50	10.3752		50	3.58649
	65	23.8623		65	10.4501		65	3.61237
	70	23.918		70	10.4745		70	3.6208

## Sheet: Supplementary Figure 2b
Supplementary Figure 2b
	Volume (mL)	Contact angle-1 (°)	Contact angle-2 (°)	Contact angle-3 (°)	Mean (°)	SD		Volume (mL)	Sliding angle-1 (°)	Sliding angle-2 (°)	Sliding angle-3 (°)	Mean (°)	SD
	5	69	68	70	69	1		5	5.5	5	4.5	5	0.5
	20	72	70	71	71	1		20	3.5	4	4.5	4	0.5
	35	72	73	74	73	1		35	2.6	2.8	2.1	2.5	0.360555
	50	73	77	75	75	2		50	1.3	1.7	2.1	1.7	0.4
	65	77	78	76	77	1		65	0.6	0.9	1.5	1	0.458258
	70	79	78	77	78	1		70	0.4	0.8	0.9	0.7	0.264575

## Sheet: Supplementary Figure 3
Supplementary Figure 3
	Time (s)	Temperature (°C)
	0	33.7
	0.16667	39.9
	0.33333	44.5
	0.5	47.2
	0.66667	49.9
	0.83333	52.6
	1	54.1
	1.16667	56.5
	1.33333	56.9
	1.5	57.7
	1.66667	59.5
	1.83333	60.3
	2	61.5
	2.16667	62.8
	2.33333	63.4
	2.5	64
	2.66667	64.7
	2.83333	65.5
	3	66.6
	3.16667	67.1
	3.33333	67.9
	3.5	69.1
	3.66667	69.3
	3.83333	69.4
	4	69.8
	4.16667	70.5
	4.33333	71.5
	4.5	71.3
	4.66667	71.7
	4.83333	72
	5	72.7
	5.16667	72.7
	5.33333	73.1
	5.5	73.8
	5.66667	74.1
	5.83333	74.3
	6	74.4
	6.16667	74.9
	6.33333	75.3
	6.5	75.6
	6.66667	75.6
	6.83333	75.8
	7	76.3
	7.16667	76.3
	7.33333	76.5
	7.5	77
	7.66667	77.3
	7.83333	77.6
	8	77.8
	8.16667	78.1
	8.33333	78.1
	8.5	78.5
	8.66667	78.8
	8.83333	79
	9	79
	9.16667	79.5
	9.33333	79.6
	9.5	79.6
	9.66667	79.9
	9.83333	79.9
	10	80.2
	10.1667	80.5
	10.3333	80.7
	10.5	80.8
	10.6667	80.8
	10.8333	81
	11	81.1
	11.1667	81.3
	11.3333	81.4
	11.5	81.9
	11.6667	82.2
	11.8333	82
	12	82
	12.1667	81.9
	12.3333	77.8
	12.5	72.7
	12.6667	68.7
	12.8333	65.9
	13	65.9
	13.1667	63.8
	13.3333	61.3
	13.5	59.5
	13.6667	57.9
	13.8333	56.5
	14	55.1
	14.1667	54.7
	14.3333	53.9
	14.5	52.8
	14.6667	51.6
	14.8333	50.7
	15	50.1
	15.1667	49
	15.3333	49
	15.5	48.7
	15.6667	47.9
	15.8333	47.2
	16	46.3
	16.1667	46.1
	16.3333	45.8
	16.5	44.9
	16.6667	44.3
	16.8333	43.6
	17	43.1
	17.1667	42.9
	17.3333	42.4
	17.5	42.2
	17.6667	41.7
	17.8333	41.5
	18	41.3
	18.1667	40.6
	18.3333	40.3
	18.5	39.9
	18.6667	40.1
	18.8333	40.1
	19	39.9
	19.1667	40.1
	19.3333	39.4
	19.5	38.9
	19.6667	38.9
	19.8333	38.7
	20	38.7
	20.1667	38.4
	20.3333	38
	20.5	38
	20.6667	37.3
	20.8333	37.3
	21	37.5
	21.1667	37
	21.3333	36.8
	21.5	37
	21.6667	36.8
	21.8333	36.5
	22	36.5
	22.1667	36.1
	22.3333	36.1
	22.5	35.8
	22.6667	35.8
	22.8333	35.4
	23	35.4
	23.1667	35.1
	23.3333	35.1
	23.5	35.1
	23.6667	34.9
	23.8333	34.9
	24	34.9
	24.1667	42.4
	24.3333	46.5
	24.5	51.8
	24.6667	55.1
	24.8333	57.3
	25	59.7
	25.1667	61.6
	25.3333	62
	25.5	63
	25.6667	64.5
	25.8333	65.7
	26	66.8
	26.1667	68
	26.3333	68.9
	26.5	68.9
	26.6667	69.8
	26.8333	70.5
	27	71.3
	27.1667	71.9
	27.3333	72.7
	27.5	73.2
	27.6667	73.4
	27.8333	73.8
	28	74.6
	28.1667	74.6
	28.3333	75.5
	28.5	76.1
	28.6667	76.3
	28.8333	76.3
	29	76.8
	29.1667	77.1
	29.3333	77.5
	29.5	77.8
	29.6667	78.3
	29.8333	78.8
	30	78.8
	30.1667	79
	30.3333	79
	30.5	79.5
	30.6667	79.8
	30.8333	79.8
	31	80.2
	31.1667	80.2
	31.3333	80.7
	31.5	80.8
	31.6667	81
	31.8333	81.3
	32	81.6
	32.1667	81.6
	32.3333	81.7
	32.5	81.9
	32.6667	82
	32.8333	82
	33	82.3
	33.1667	82.6
	33.3333	82.6
	33.5	82.8
	33.6667	82.8
	33.8333	83.2
	34	83.4
	34.1667	83.5
	34.3333	83.7
	34.5	83.7
	34.6667	83.8
	34.8333	83.8
	35	81.7
	35.1667	75.1
	35.3333	71.5
	35.5	68.6
	35.6667	68
	35.8333	68
	36	68
	36.1667	68
	36.3333	68
	36.5	58.7
	36.6667	57.1
	36.8333	56.9
	37	55.7
	37.1667	54.7
	37.3333	54.1
	37.5	53
	37.6667	52.2
	37.8333	51.4
	38	51.2
	38.1667	50.5
	38.3333	49.9
	38.5	49.4
	38.6667	48.5
	38.8333	47.9
	39	47.4
	39.1667	47.4
	39.3333	46.7
	39.5	46.1
	39.6667	45.6
	39.8333	45.2
	40	44.5
	40.1667	44.3
	40.3333	44.3
	40.5	44.3
	40.6667	43.3
	40.8333	43.1
	41	42.7
	41.1667	42.2
	41.3333	42
	41.5	42
	41.6667	42
	41.8333	41.5
	42	41.3
	42.1667	40.8
	42.3333	40.6
	42.5	40.3
	42.6667	40.3
	42.8333	40.3
	43	39.9
	43.1667	39.6
	43.3333	39.6
	43.5	39.4
	43.6667	38.9
	43.8333	38.9
	44	38.9
	44.1667	38.7
	44.3333	38.4
	44.5	38.2
	44.6667	37.5
	44.8333	38
	45	37.7
	45.1667	37.5
	45.3333	37.5
	45.5	37
	45.6667	37
	45.8333	37
	46	37
	46.1667	36.8
	46.3333	36.5
	46.5	36.3
	46.6667	36.3
	46.8333	36.1
	47	39.4
	47.1667	46.3
	47.3333	47.2
	47.5	51.4
	47.6667	54.7
	47.8333	57.5
	48	59.5
	48.1667	61.6
	48.3333	63.4
	48.5	63.4
	48.6667	64.5
	48.8333	66.3
	49	67.1
	49.1667	68.2
	49.3333	69.3
	49.5	70.1
	49.6667	70.1
	49.8333	71.2
	50	71.9
	50.1667	72.6
	50.3333	73.2
	50.5	73.9
	50.6667	74.3
	50.8333	74.3
	51	74.9
	51.1667	75.5
	51.3333	76.1
	51.5	76.3
	51.6667	76.8
	51.8333	77.3
	52	77.3
	52.1667	77.6
	52.3333	78.1
	52.5	78.6
	52.6667	78.8
	52.8333	79.1
	53	79.5
	53.1667	79.6
	53.3333	80.1
	53.5	80.2
	53.6667	80.4
	53.8333	80.7
	54	81
	54.1667	81
	54.3333	81.4
	54.5	81.6
	54.6667	81.9
	54.8333	81.9
	55	82
	55.1667	82.5
	55.3333	82.6
	55.5	82.9
	55.6667	83.1
	55.8333	83.2
	56	83.2
	56.1667	83.4
	56.3333	83.4
	56.5	83.8
	56.6667	83.8
	56.8333	84
	57	84.3
	57.1667	84.3
	57.3333	84.5
	57.5	82.5
	57.6667	76.8
	57.8333	73.1
	58	69.8
	58.1667	67.3
	58.3333	67.3
	58.5	65.3
	58.6667	63.4
	58.8333	62.4
	59	60.3
	59.1667	58.9
	59.3333	57.7
	59.5	57.3
	59.6667	56.7
	59.8333	55.3
	60	54.5
	60.1667	53.7
	60.3333	52.8
	60.5	52.2
	60.6667	52.2
	60.8333	51.4
	61	51.2
	61.1667	49.9
	61.3333	49.6
	61.5	49
	61.6667	48.5
	61.8333	48.1
	62	47.9
	62.1667	47.4
	62.3333	46.7
	62.5	46.1
	62.6667	46.1
	62.8333	45.4
	63	45.4
	63.1667	45.4
	63.3333	44.5
	63.5	44.3
	63.6667	44.3
	63.8333	43.3
	64	43.1
	64.1667	43.3
	64.3333	43.1
	64.5	42.7
	64.6667	42.4
	64.8333	42
	65	42
	65.1667	41.5
	65.3333	41.5
	65.5	41.5
	65.6667	41.3
	65.8333	40.8
	66	40.3
	66.1667	40.3
	66.3333	39.9
	66.5	39.9
	66.6667	40.1
	66.8333	39.6
	67	39.4
	67.1667	38.9
	67.3333	38.9
	67.5	38.7
	67.6667	38.7
	67.8333	38.4
	68	38.2
	68.1667	38.2
	68.3333	38
	68.5	37.5
	68.6667	37.5
	68.8333	37.3
	69	37.3
	69.1667	37.3
	69.3333	37
	69.5	37
	69.6667	42.7
	69.8333	49.2
	70	50.7
	70.1667	51.8
	70.3333	55.7
	70.5	58.3
	70.6667	61.3
	70.8333	62.6
	71	64
	71.1667	64.4
	71.3333	65.7
	71.5	66.6
	71.6667	68
	71.8333	69.1
	72	69.8
	72.1667	70.8
	72.3333	71.2
	72.5	71.5
	72.6667	72.6
	72.8333	72.9
	73	73.8
	73.1667	74.3
	73.3333	74.9
	73.5	75.1
	73.6667	75.6
	73.8333	76
	74	76.5
	74.1667	77
	74.3333	77.5
	74.5	78
	74.6667	78
	74.8333	78.3
	75	78.8
	75.1667	79.3
	75.3333	79.6
	75.5	80.1
	75.6667	80.1
	75.8333	80.1
	76	80.4
	76.1667	80.4
	76.3333	81.1
	76.5	81.1
	76.6667	81.6
	76.8333	81.7
	77	81.9
	77.1667	82
	77.3333	82.2
	77.5	82.2
	77.6667	82.6
	77.8333	82.6
	78	82.8
	78.1667	82.8
	78.3333	83.2
	78.5	83.4
	78.6667	83.4
	78.8333	83.7
	79	83.8
	79.1667	83.8
	79.3333	83.8
	79.5	84.3
	79.6667	84.5
	79.8333	84.5
	80	84.5
	80.1667	84.8
	80.3333	85
	80.5	85
	80.6667	85.1
	80.8333	81
	81	76.6
	81.1667	72.7
	81.3333	69.8
	81.5	69.3
	81.6667	67
	81.8333	65.3
	82	63.4
	82.1667	61.8
	82.3333	60.5
	82.5	59.1
	82.6667	58.1
	82.8333	56.9
	83	55.9
	83.1667	54.9
	83.3333	54.1
	83.5	53.7
	83.6667	53.7
	83.8333	52.6
	84	51.6
	84.1667	51.2
	84.3333	50.9
	84.5	50.3
	84.6667	49.6
	84.8333	49
	85	48.5
	85.1667	47.9
	85.3333	47.6
	85.5	47
	85.6667	46.7
	85.8333	46.3
	86	45.8
	86.1667	45.4
	86.3333	45.2
	86.5	44.9
	86.6667	44.3
	86.8333	44.3
	87	44
	87.1667	43.8
	87.3333	43.6
	87.5	43.1
	87.6667	42.9
	87.8333	42.4
	88	42.7
	88.1667	42.2
	88.3333	42.2
	88.5	41.7
	88.6667	41.5
	88.8333	41.5
	89	41.3
	89.1667	41.3
	89.3333	41
	89.5	40.8
	89.6667	41
	89.8333	40.3
	90	39.9
	90.1667	39.9
	90.3333	39.6
	90.5	39.6
	90.6667	39.6
	90.8333	38.9
	91	38.9
	91.1667	38.9
	91.3333	38.7
	91.5	38.7
	91.6667	38.7
	91.8333	38.4
	92	38.7
	92.1667	39.9
	92.3333	47.6
	92.5	52.2
	92.6667	52.2
	92.8333	52.2
	93	52.2
	93.1667	52.2
	93.3333	52.2
	93.5	64
	93.6667	65.5
	93.8333	66.1
	94	66.8
	94.1667	68.2
	94.3333	69.4
	94.5	70.5
	94.6667	71
	94.8333	71.7
	95	72
	95.1667	72.4
	95.3333	73.1
	95.5	73.9
	95.6667	74.4
	95.8333	75.1
	96	75.8
	96.1667	75.8
	96.3333	75.8
	96.5	76.6
	96.6667	77.3
	96.8333	77.5
	97	78.1
	97.1667	78.8
	97.3333	78.8
	97.5	79
	97.6667	79.5
	97.8333	79.6
	98	80.1
	98.1667	80.2
	98.3333	80.4
	98.5	81
	98.6667	81
	98.8333	81.3
	99	81.3
	99.1667	81.6
	99.3333	81.9
	99.5	81.9
	99.6667	82.2
	99.8333	82.3
	100	82.9
	100.167	82.9
	100.333	83.2
	100.5	83.2
	100.667	83.4
	100.833	83.4
	101	83.7
	101.167	83.8
	101.333	84
	101.5	84
	101.667	84.3
	101.833	84.4
	102	84.4
	102.167	84.3
	102.333	78.1
	102.5	73.8
	102.667	70.7
	102.833	68
	103	67.9
	103.167	65.7
	103.333	63.8
	103.5	62.2
	103.667	60.9
	103.833	59.5
	104	58.1
	104.167	57.9
	104.333	57.1
	104.5	56.1
	104.667	55.5
	104.833	54.5
	105	53.3
	105.167	52.8
	105.333	52.4
	105.5	52.2
	105.667	51.2
	105.833	51.2
	106	49.9
	106.167	49.4
	106.333	48.7
	106.5	48.7
	106.667	48.3
	106.833	47.9
	107	47.6
	107.167	47
	107.333	46.7
	107.5	46.3
	107.667	46.1
	107.833	45.8
	108	45.4
	108.167	44.9
	108.333	44.5
	108.5	44.5
	108.667	44
	108.833	43.8
	109	43.6
	109.167	43.3
	109.333	43.1
	109.5	42.7
	109.667	42.4
	109.833	42.2
	110	42.2
	110.167	42.2
	110.333	41.7
	110.5	41.7
	110.667	41.3
	110.833	41
	111	40.8
	111.167	40.8
	111.333	40.8
	111.5	40.3
	111.667	40.3
	111.833	39.9
	112	39.6
	112.167	39.4
	112.333	39.4
	112.5	39.2
	112.667	39.2
	112.833	38.9
	113	38.9
	113.167	38.9
	113.333	38.4
	113.5	38
	113.667	38
	113.833	37.7
	114	37.5
	114.167	37.7
	114.333	37.5
	114.5	37.7
	114.667	37.5
	114.833	37.5
	115	37
	115.167	37
	115.333	40.3
	115.5	47.9
	115.667	51.6
	115.833	55.1
	116	57.9
	116.167	60.3
	116.333	62
	116.5	64
	116.667	64
	116.833	65.3
	117	66.8
	117.167	67.9
	117.333	69.1
	117.5	70
	117.667	71
	117.833	71.9
	118	72.4
	118.167	73.1
	118.333	73.9
	118.5	74.4
	118.667	75.1
	118.833	75.3
	119	75.6
	119.167	76.1
	119.333	76.5
	119.5	77
	119.667	77.6
	119.833	78
	120	78.5
	120.167	78.8
	120.333	79.1
	120.5	79.6
	120.667	80.1
	120.833	80.5
	121	80.5
	121.167	80.5
	121.333	80.8
	121.5	80.8
	121.667	81.3
	121.833	81.3
	122	81.7
	122.167	81.6
	122.333	81.9
	122.5	82.2
	122.667	82.6
	122.833	82.5
	123	82.9
	123.167	82.9
	123.333	82.9
	123.5	83.2
	123.667	83.2
	123.833	83.7
	124	83.8
	124.167	84
	124.333	84.1
	124.5	84.3
	124.667	84.5
	124.833	84.5
	125	84.5
	125.167	84.8
	125.333	85.1
	125.5	85.1
	125.667	85.4
	125.833	85.4
	126	82.3
	126.167	77.3
	126.333	73.4
	126.5	70.7
	126.667	70.1
	126.833	67.9
	127	66.1
	127.167	64.4
	127.333	62.6
	127.5	61.3
	127.667	59.9
	127.833	59.5
	128	58.7
	128.167	57.7
	128.333	56.3
	128.5	55.5
	128.667	54.7
	128.833	54.1
	129	54.1
	129.167	53.3
	129.333	52.4
	129.5	52
	129.667	51.2
	129.833	50.7
	130	50.3
	130.167	50.3
	130.333	49.6
	130.5	49.4
	130.667	48.5
	130.833	48.5
	131	47.6
	131.167	47.2
	131.333	47
	131.5	46.7
	131.667	46.1
	131.833	45.8
	132	45.8
	132.167	45.2
	132.333	44.9
	132.5	44.9
	132.667	44.9
	132.833	44
	133	44
	133.167	43.6
	133.333	43.3
	133.5	42.9
	133.667	42.9
	133.833	42.7
	134	42.7
	134.167	42.2
	134.333	42
	134.5	41.5
	134.667	41.5
	134.833	41.5
	135	41.5
	135.167	40.8
	135.333	40.8
	135.5	40.6
	135.667	40.6
	135.833	40.6
	136	40.1
	136.167	39.9
	136.333	39.6
	136.5	39.9
	136.667	39.4
	136.833	38.9
	137	38.9
	137.167	38.9
	137.333	38.9
	137.5	38.7
	137.667	38.7
	137.833	39.6
	138	46.5
	138.167	46.5
	138.333	51.2
	138.5	55.3
	138.667	58.3
	138.833	60.9
	139	62.2
	139.167	64.4
	139.333	64.5
	139.5	65.9
	139.667	67.7
	139.833	68.6
	140	70.1
	140.167	70.7
	140.333	71.5
	140.5	71.5
	140.667	72.7
	140.833	73.6
	141	74.3
	141.167	75.1
	141.333	75.8
	141.5	76.3
	141.667	76.3
	141.833	76.8
	142	77.3
	142.167	78
	142.333	78.5
	142.5	79
	142.667	79.1
	142.833	79.6
	143	79.9
	143.167	80.4
	143.333	80.7
	143.5	81.1
	143.667	81.3
	143.833	81.4
	144	81.6
	144.167	81.9
	144.333	82
	144.5	82.2
	144.667	82.6
	144.833	82.8
	145	82.8
	145.167	83.2
	145.333	83.4
	145.5	83.4
	145.667	83.7
	145.833	83.8
	146	84
	146.167	84.1
	146.333	84.3
	146.5	84.5
	146.667	84.5
	146.833	84.8
	147	84.8
	147.167	85.1
	147.333	85.1
	147.5	85.4
	147.667	85.6
	147.833	85.6
	148	85.7
	148.167	86.2
	148.333	86
	148.5	86.2
	148.667	86.3
	148.833	85.7
	149	79.8
	149.167	75.5
	149.333	71.5
	149.5	69.1
	149.667	68.6
	149.833	68.6
	150	68.6
	150.167	68.6
	150.333	60.3
	150.5	59.1
	150.667	58.9
	150.833	57.9
	151	57.1
	151.167	56.7
	151.333	55.3
	151.5	54.3
	151.667	53.7
	151.833	53.7
	152	52.8
	152.167	52
	152.333	51.6
	152.5	51.2
	152.667	50.5
	152.833	49.6
	153	49.4
	153.167	49.4
	153.333	48.7
	153.5	48.1
	153.667	47.9
	153.833	47.2
	154	46.7
	154.167	46.7
	154.333	46.5
	154.5	45.8
	154.667	45.8
	154.833	45.4
	155	44.9
	155.167	44.5
	155.333	44.5
	155.5	44.5
	155.667	44.3
	155.833	43.6
	156	43.3
	156.167	43.1
	156.333	42.7
	156.5	42.7
	156.667	42.4
	156.833	42.2
	157	42
	157.167	41.7
	157.333	41.5

## Sheet: Supplementary Figure 4
Supplementary Figure 4
	100 mW			300 mW			500 mW
	Time (s)	Voltage (V)		Time (s)	Voltage (V)		Time (s)	Voltage (V)
	0.03333	-331		0.03333	-325		0.03333	-331
	0.23333	-330		0.26667	-319		0.36667	-332
	0.53333	-332		0.56667	-328		0.73333	-326
	0.93333	-328		1.03333	-330		1.43333	-332
	1.4	-336		1.4	-336		1.8	-334
	1.7	-352		1.7	-335		2.2	-331
	2.33333	-351		2.13333	-345		2.6	-334
	2.73333	-352		2.36667	-347		3.03333	-348
	3.06667	-347		2.73333	-342		3.6	-347
	3.8	-351		3.46667	-341		4.13333	-346
	4.13333	-352		3.86667	-344		4.73333	-349
	4.53333	-355		4.53333	-343		5.03333	-356
	4.83333	-357		4.93333	-345		5.8	-360
	5.6	-354		5.26667	-353		6.16667	-364
	5.93333	-349		5.63333	-350		6.53333	-362
	6.8	-354		6	-355		6.86667	-361
	7.36667	-360		6.43333	-354		7.23333	-363
	7.73333	-358		6.8	-348		7.56667	-365
	8.46667	-356		7.16667	-349		8.23333	-368
	8.8	-355		7.4	-350		8.6	-376
	9.13333	-350		7.9	-352		9.3	-377
	9.5	-353		8.23333	-354		9.66667	-379
	9.96667	-358		8.6	-363		10.0667	-375
	10.2667	-360		8.96667	-362		10.4	-377
	10.6	-363		9.36667	-363		10.9	-376
	10.9333	-362		9.56667	-360		11.4667	-382
	11.6667	-356		10.0667	-354		11.8333	-386
	12	-355		10.4333	-358		12.2667	-391
	12.7	-354		10.6667	-357		12.5667	-386
	13.1667	-357		11.1667	-356		12.9	-389
	13.4667	-359		11.4	-363		13.3333	-388
	13.8	-362		11.8	-366		13.6667	-385
	14.1667	-363		12.1667	-368		13.9667	-382
	14.5333	-362		12.5	-371		14.3667	-389
	14.9	-357		12.8667	-367		14.7	-392
	15.2333	-355		13.2	-363		15.1	-397
	15.5667	-359		14.3	-365		15.7667	-398
	16.0667	-358		14.7333	-369		16.1	-397
	16.4	-360		14.9667	-375		16.5667	-393
	16.7	-366		15.2667	-376		16.8667	-395
	17.4333	-365		15.6333	-375		17.2	-394
	17.8	-363		16.0667	-370		17.9	-402
	18.1333	-364		16.4667	-367		18.3	-403
	18.4667	-362		16.8333	-371		18.6333	-405
	18.9	-360		17.0667	-369		19	-404
	19.1667	-359		17.4333	-368		19.3667	-402
	19.5333	-367		17.8667	-374		19.7333	-403
	19.9	-366		18.2667	-377		20.0667	-405
	20.6	-368		18.4667	-379		20.4333	-404
	21.0333	-364		18.9	-382		20.8667	-405
	21.4	-361		19.1667	-373		21.2	-409
	21.7333	-363		19.6667	-377		21.5333	-412
	22.0667	-361		20.0333	-372		21.8667	-414
	22.4	-362		20.3	-374		22.2333	-409
	22.8333	-365		20.6	-372		23.3	-409
	23.5333	-367		21.1	-379		23.6667	-412
	24.1667	-363		21.4667	-386		24.3667	-421
	24.6333	-361		21.6667	-383		25.4333	-417
	24.9667	-360		22.1333	-382		25.8	-412
	25.3	-368		22.8667	-379		26.1333	-415
	25.6333	-366		23.3333	-376		26.5	-414
	26	-369		23.5333	-378		26.8333	-420
	26.5667	-368		23.9	-381		27.2	-422
	27.0333	-367		24.3	-384		27.5667	-424
	27.4333	-365		24.6	-386		27.9667	-426
	27.9	-360		24.9667	-389		28.3667	-423
	28.1333	-365		25.3	-385		28.6667	-417
	28.6	-367		25.6667	-384		29.0333	-421
	29.2333	-369		26.0333	-378		29.7	-425
	29.6333	-371		26.4333	-383		30.1	-428
	29.9667	-367		26.7333	-386		30.5	-432
	30.3	-362		27.0667	-390		30.8333	-425
	31.0667	-363		27.4	-392		31.1333	-430
	31.4667	-369		27.9	-391		31.5	-427
	32.0333	-368		28.3	-384		31.9333	-422
	32.1333	-369		28.6333	-388		32.2333	-425
	32.4667	-376		28.9667	-386		32.9333	-430
	32.8	-371		29.2333	-388		33.3	-437
	33.2333	-366		29.9333	-392		33.7	-432
	33.8667	-362		30.3333	-393		34.6	-426
	34.2667	-366		30.8333	-391		35.1333	-430
	34.6	-370		31.4667	-384		35.4333	-432
	35	-372		31.7	-388		36.1333	-438
	35.3333	-375		32.1667	-392		37.2333	-433
	35.6333	-379		32.5333	-397		37.9333	-431
	36.3667	-370		32.8	-398		38.3	-435
	36.5333	-365		33.5667	-392		38.6667	-433
	36.9	-366		34	-389		39.0667	-439
	37.1	-368		34.4	-390		40.1333	-436
	37.4333	-371		35.0333	-396		40.4333	-434
	37.8667	-374		35.4	-399		40.8333	-437
	38.2	-373		35.8	-400		41.1667	-436
	38.5667	-374		36.0667	-397		41.5	-437
	38.9333	-366		36.9	-393		41.9	-439
	39.2667	-370		37.1	-392		42.2333	-440
	39.5667	-365		37.5333	-399		43.0333	-441
	39.9333	-369		37.9333	-400		43.3	-438
	40.3	-370		38.2	-402		43.6667	-437
	40.8333	-373		38.5333	-404		44.3667	-438
	41.5	-374		38.8667	-398		44.7333	-445
	41.7	-372		39.2333	-393		45.4667	-449
	42.1667	-365		40	-396		45.8	-444
	42.4667	-368		40.4333	-400		46.1667	-443
	43.2	-372		40.7667	-404		46.5333	-438
	43.5333	-375		41.1	-406		46.9333	-439
	43.8667	-374		41.4333	-399		47.3	-441
	44.3667	-373		41.8333	-397		47.6	-445
	44.7333	-368		42.1667	-398		47.9667	-450
	45.0333	-367		42.5	-397		48.3333	-447
	45.3667	-370		42.8667	-400		48.7	-450
	45.7	-372		43.2333	-407		49.0667	-445
	46.0667	-374		43.6333	-405		49.3667	-440
	46.4667	-373		43.9667	-401		49.7333	-439
	46.8	-375		44.4	-397		50.1333	-442
	47.1667	-371		44.6333	-398		50.9	-447
	47.5333	-366		45	-397		51.2333	-450
	47.9	-367		45.4333	-401		51.5	-454
	48.2333	-369		45.7667	-407		51.9	-451
	48.6	-372		46.1	-408		52.2333	-447
	49.3	-375		46.4	-403		52.6	-443
	49.7	-374		46.7667	-398		52.9	-446
	50	-367		47.1667	-400		53.2667	-444
	50.3333	-366		47.5333	-401		53.6333	-448
	50.7	-368		47.9	-403		54	-453
	51.1667	-372		48.3	-404		54.7	-452
	51.5667	-378		48.6333	-409		55.0667	-450
	51.8667	-377		49	-407		55.4333	-444
	52.1333	-373		49.7	-401		55.8333	-446
	52.9	-370		50.3	-404		56.1667	-447
	53.5667	-368		51.0667	-406		56.5667	-448
	53.9333	-376		51.4	-411		56.9	-453
	54.7	-375		51.7667	-405		57.4	-454
	55.0333	-369		52.1	-408		57.6	-458
	55.7667	-369		52.4667	-400		58	-453
	56.7333	-378		53.2667	-403		58.3333	-448
	57.1	-374		53.9667	-411		58.7	-446
	57.6	-375		54.3667	-409		59	-449
	57.9	-372		54.7333	-405		59.3667	-455
	58.2667	-368		55.1	-404		60.1	-457
	58.9333	-374		55.3	-403
	59.3333	-376		55.7333	-402
	59.6333	-377		56.1333	-408
	60.4667	-372		56.5	-409
				56.8	-408
				57.1667	-411
				57.5	-402
				58.5333	-408
				58.9	-411
				59.7333	-409

## Sheet: Supplementary Figure 7c
Supplementary Figure 7c
	200 mW			300 mW			500 mW
	Time (s)	Temperature (°C)		Time (s)	Temperature (°C)		Time (s)	Temperature (°C)
	0	19.99		0	0		0	19.97
	0.04	20.55		0.04	0.04		0.04	21.37
	0.08	20.92		0.08	0.08		0.08	22.31
	0.16	21.25		0.16	0.16		0.16	23.12
	0.32	21.53		0.32	0.32		0.32	23.83
	0.64	21.81		0.64	0.64		0.64	24.52
	1.28	21.93		1.28	1.28		1.28	24.83
	2.56	22.14		2.56	2.56		2.56	25.34
	5.12	22.41		5.12	5.12		5.12	26.03
	9.12	22.57		9.12	9.12		9.12	26.42
	13.12	22.69		13.12	13.12		13.12	26.71
	17.12	22.79		17.12	17.12		17.12	26.96
	21.12	22.85		21.12	21.12		21.12	27.13
	25.12	22.91		25.12	25.12		25.12	27.26
	29.12	22.95		29.12	29.12		29.12	27.36

[truncated: 8 more sheets: Supplementary Figure 7d, Supplementary Figure 8, Supplementary Figure 9, Supplementary Figure 11, Supplementary Figure 12, Supplementary Figure 15, Supplementary Figure 22b, Supplementary Figure 22c]
